# Supplementary material for: Identification of immune-related molecular markers in intracranial aneurysm (IA) based on machine learning and cytoscape-cytohubba plug-in
Source: BMC Genom Data. 2023 Apr 11;24:20. doi: 10.1186/s12863-023-01121-w (PMC10088219; doi:10.1186/s12863-023-01121-w)
Supplement: Supplementary file 1 — Additional file 1: Table S1. Clinicalinformation of IA patients and normal controls in the real time-PCR [file 12863_2023_1121_MOESM1_ESM.xlsx]

## Sheet: Sheet1
Table S1 Clinical information of IA patients and normal controls in the real time-PCR
Group	Number	Age range	Hypertension	Diabetes	Coronary heart disease	Smoking	Alcohol drinking	Aneurysm size (mm)	Ruptured aneurysm	Number of aneurysms	Hunt-Hess score	Glasgow Coma Scale score
Control group	1	60-69	No	No	No	Yes	No
	2	40-49	Yes	No	No	No	No
	3	50-59	No	No	No	No	Yes
	4	60-69	No	No	No	Yes	No
	5	40-49	No	No	No	No	No
	6	50-59	No	No	No	No	No
	7	50-59	No	No	No	No	No
	8	60-69	Yes	No	No	No	No
	9	60-69	No	No	No	No	No
	10	50-59	Yes	No	No	No	No
IA group	1	50-59	Yes	No	No	No	Yes	4.0*3.2	Yes	1	2	15
	2	40-49	No	No	No	No	No	3.2*2.9	No	1	0	15
	3	60-69	Yes	No	No	No	No	2.0*1.5	Yes	1	1	15
	4	50-59	Yes	No	No	No	No	3.0*2.3/1.5*1.8	Yes	2	3	13
	5	60-69	Yes	No	No	No	No	4.2*3.8	Yes	1	0	15
	6	50-59	No	No	No	No	No	2.5*1.5	Yes	1	3	10
	7	60-69	Yes	Yes	No	No	No	2.3*2.8	Yes	1	0	15
	8	50-59	No	No	No	No	No	6.0*4.9	Yes	1	0	15
