# Supplementary material for: Identification of immune-related molecular markers in intracranial aneurysm (IA) based on machine learning and cytoscape-cytohubba plug-in
Source: BMC Genom Data. 2023 Apr 11;24:20. doi: 10.1186/s12863-023-01121-w (PMC10088219; doi:10.1186/s12863-023-01121-w)
Supplement: Supplementary file 2 — Additional file 2: Table S2. screening ofmulticentric DEmRNAs [file 12863_2023_1121_MOESM2_ESM.xlsx]

## Sheet: Betweenness-30
Top 30 in network string_interactions_short.tsv ranked by Betweenness method
Rank	Name	Score
1	IL6	21931.1
2	VEGFA	12246.2
3	NCAM1	10227
4	AQP4	9218.94
5	SYP	8917.8
6	GRIA2	7637.95
7	GRIN1	6679.25
8	SLC1A2	6554.44
9	PLP1	6027.05
10	NRXN1	5281.07
11	GDNF	4960.43
12	CAMK2A	4900.15
13	SST	4709.31
14	SNCB	4632.16
15	SLC17A7	4484.13
16	IL10	4163.08
17	CXCR4	4065.08
18	GABRG2	3994.21
19	CDKN2A	3909.7
20	GRM3	3905.37
21	GAD1	3802.36
22	SPARCL1	3495.18
23	KCNJ10	3456.05
24	SLC6A3	3384.45
25	PTPRD	3354.86
26	LOX	3262.8
27	CACNA1A	3219.57
28	CACNA1S	3196.47
29	ERBB4	3131.38
30	ANK2	3063.4

## Sheet: Degree-30
Top 30 in network string_interactions_short.tsv ranked by Degree method
Rank	Name	Score
1	IL6	75
2	VEGFA	63
3	GRIA2	57
4	GRIN1	53
5	IL10	47
6	NRXN1	44
6	SYP	44
8	CAMK2A	43
9	SLC17A7	42
10	AQP4	39
10	COL1A1	39
12	NCAM1	38
12	GABRG2	38
14	KCNQ2	37
14	SNCB	37
16	TIMP1	36
17	SLC1A2	35
18	COL1A2	33
18	CACNA1A	33
20	GABRA1	32
21	LOX	31
21	COL3A1	31
21	HPCA	31
24	CACNA1B	30
24	GAD1	30
24	CPLX2	30
27	CTGF	29
27	KDR	29
27	CTLA4	29
30	KCNJ10	28

## Sheet: Stress-30
Top 30 in network string_interactions_short.tsv ranked by Stress method
Rank	Name	Score
1	IL6	207476
2	VEGFA	127748
3	NCAM1	116964
4	SYP	98380
5	AQP4	86786
6	GRIA2	74314
7	GRIN1	64542
8	SLC1A2	57918
9	NRXN1	50496
10	SLC17A7	49180
11	PLP1	46310
12	IL10	44566
13	CAMK2A	44006
14	GDNF	43192
15	GABRG2	42150
16	CXCR4	41762
17	SST	40586
18	GAD1	38468
19	SNCB	36742
20	LOX	34490
21	TIMP1	34230
22	KCNQ2	34080
23	CACNA1A	33210
24	ERBB4	32912
25	KCNJ10	32454
26	S100B	32016
27	CDKN2A	30778
28	GABRA1	30270
29	ITGA2	29784
30	CTLA4	29292

## Sheet: MNC-30
Top 30 in network string_interactions_short.tsv ranked by MNC method
Rank	Name	Score
1	IL6	74
2	VEGFA	62
3	GRIA2	56
4	GRIN1	51
5	IL10	47
6	NRXN1	44
7	CAMK2A	43
7	SYP	43
9	SLC17A7	42
10	COL1A1	39
11	GABRG2	38
12	AQP4	37
12	NCAM1	37
14	KCNQ2	36
15	TIMP1	35
16	SLC1A2	34
17	COL1A2	33
17	SNCB	33
19	CACNA1A	32
20	COL3A1	31
20	HPCA	31
20	GABRA1	31
23	LOX	29
23	CACNA1B	29
23	CTLA4	29
26	CTGF	28
26	KDR	28
26	CPLX2	28
29	KCNJ10	27
29	POSTN	27

## Sheet: MCC-30
Top 30 in network string_interactions_short.tsv ranked by MCC method
Rank	Name	Score
1	GRIA2	18593507
2	SLC17A7	18198524
3	CAMK2A	17896966
4	GABRA1	17831967
5	GRIN1	17410598
6	GABRG2	17308818
7	NRXN1	17046718
8	GAD1	15285098
9	SYP	14161397
10	SLC1A2	12846599
11	GRIA4	9042507
12	CPLX2	8737742
13	COL1A1	7871066
14	COL1A2	7828248
15	POSTN	7594280
16	TIMP1	7585889
17	CTGF	7499017
18	COL3A1	6581700
19	SPARC	6332146
20	COL5A1	6105756
21	LOX	6096250
22	VCAN	5294168
23	THBS2	5016039
24	RIMS1	4381224
25	GRM3	4158750
26	IL6	1649885
27	SERPINH1	1533606
28	CACNA1B	1476475
29	VEGFA	1445045
30	COL4A2	1255044

## Sheet: EPC-30
Top 30 in network string_interactions_short.tsv ranked by EPC method
Rank	Name	Score
1	GRIA2	62.664
2	GRIN1	62.404
3	IL6	62.385
4	SYP	61.14
5	VEGFA	59.669
6	SLC17A7	58.915
7	NRXN1	58.221
8	CAMK2A	57.781
9	SLC1A2	56.113
10	NCAM1	55.747
11	GABRG2	55.45
12	AQP4	55.427
13	SNCB	53.64
14	GABRA1	53.56
15	KCNQ2	52.507
16	IL10	52.27
17	CPLX2	52.248
18	TIMP1	51.249
19	CACNA1A	51.141
20	GAD1	50.289
21	COL1A1	50.233
22	HPCA	49.564
23	DLG2	49.154
24	GRIA4	48.512
25	CACNA1B	47.566
26	CXCR4	47.526
27	SNAP91	47.209
28	PLP1	47.047
29	LOX	46.326
30	COL1A2	45.845

## Sheet: Common gene
Name	MCC	MNC	Degrre	Betweenness	EPC	Stress
GRIA2	1	1	1	1	1	1
SLC17A7	1	1	1	1	1	1
CAMK2A	1	1	1	1	1	1
GABRA1	1	1	1	0	1	1
GRIN1	1	1	1	1	1	1
GABRG2	1	1	1	1	1	1
NRXN1	1	1	1	1	1	1
GAD1	1	0	1	1	1	1
SYP	1	1	1	1	1	1
SLC1A2	1	1	1	1	1	1
GRIA4	1	0	0	0	1	0
CPLX2	1	1	1	0	1	0
COL1A1	1	1	1	0	1	0
COL1A2	1	1	1	0	1	0
POSTN	1	1	0	0	0	0
TIMP1	1	1	1	0	1	1
CTGF	1	1	1	0	0	0
COL3A1	1	1	1	0	0	0
SPARC	1	0	0	0	0	0
COL5A1	1	0	0	0	0	0
LOX	1	1	1	1	1	1
VCAN	1	0	0	0	0	0
THBS2	1	0	0	0	0	0
RIMS1	1	0	0	0	0	0
GRM3	1	0	0	1	0	0
IL6	1	1	1	1	1	1
SERPINH1	1	0	0	0	0	0
CACNA1B	1	1	1	0	1	0
VEGFA	1	1	1	1	1	1
COL4A2	1	0	0	0	0	0
IL10	0	1	1	1	1	1
AQP4	0	1	1	1	1	1
NCAM1	0	1	1	1	1	1
KCNQ2	0	1	1	0	1	1
SNCB	0	1	1	1	1	1
CACNA1A	0	1	1	1	1	1
HPCA	0	1	1	0	1	0
CTLA4	0	1	1	0	0	1
KDR	0	1	1	0	0	0
KCNJ10	0	1	1	1	0	1
PLP1	0	0	0	1	1	1
GDNF	0	0	0	1	0	1
SST	0	0	0	1	0	1
CXCR4	0	0	0	1	1	1
CDKN2A	0	0	0	1	0	1
SPARCL1	0	0	0	1	0	0
SLC6A3	0	0	0	1	0	0
PTPRD	0	0	0	1	0	0
CACNA1S	0	0	0	1	0	0
ERBB4	0	0	0	1	0	1
ANK2	0	0	0	1	0	0
DLG2	0	0	0	0	1	0
SNAP91	0	0	0	0	1	0
S100B	0	0	0	0	0	1
ITGA2	0	0	0	0	0	1
